# Supplementary material for: Care Pathways After Acute Myocardial Infarction: A Gender-Based Perspective
Source: J Clin Med. 2026 Mar 28;15(7):2592. doi: 10.3390/jcm15072592 (PMC13073914; doi:10.3390/jcm15072592)
Supplement: Supplementary file 1 [file jcm-15-02592-s001.zip]

Archive with 13 entries (13 files):
- Figure S1.pdf
- Figure S2.pdf
- Figure S3..pdf
- Figure S3a. Care Pathway Maps Among Patients Experiencing Adverse Events PostAMI Global Population .eps
- Figure S3b Care Pathway Maps Among Patients Experiencing Adverse Events PostAMI Men.eps
- Figure S3c. Care Pathway Maps Among Patients Experiencing Adverse Events PostAMI Women.eps
- Table S1.pdf
- Table S2..pdf
- Table S3.pdf
- Table S4.pdf
- Table S5.pdf
- Table S6.pdf
- Table S7.pdf
